# Supplementary material for: Rhythmic Haptic Cueing Using Wearable Devices as Physiotherapy for Huntington Disease: Case Study
Source: JMIR Rehabil Assist Technol. 2020 Sep 14;7(2):e18589. doi: 10.2196/18589 (PMC7522730; doi:10.2196/18589)
Supplement: Multimedia Appendix 1 [file rehab_v7i2e18589_app1.xls]

## Sheet: Baseline
Right_Stride_Time_in_ms	Left_Stride_Time_in_ms
1554	1761
1757	1570
1617	1697
1687	3380
3354	1662
1675	1667
1741	1759
1797	1912
1738	1612
1731	1773
1761	1967
1968	1892
2008	2211
2117	2026
2053	2051
2085	2053
1961	2070
2278	2144
2003	2022
2039	1979
2082	2134
1957	1883
1978	2008
1879	1876
1814	1739
1818	1724
1902	1879
1929	1965
1925	1963
1982	1920
1818	1808
1990	1984
1868	1921
1884	1890
1901	1912
1905	1874
1826	1904
1785	1830
1858	1773
1927	1765
2078	1939
2107	2141
2251	2198
2046	2148
1977	2065
1948	1991
2063	1927
1878	2011
2058	1940
2051	2106
2012	1964
1912	1982
1840	1897
1613	1728
2028	2066
2076	1979
2199	2141
2123	2248
2072	2079
2063	2069
2055	2039
2039	2101
1932	1945
2024	1970
1790	1943
1926	1811
1896	1892
1806	1856
2118	1981
2082	2190
2134	2190
2149	2001
2128	2042
1979	2050
1961	1940
1814	1831
2073	2053
1947	2087
1944	1847
1976	1873
