# Supplementary material for: Rhythmic Haptic Cueing Using Wearable Devices as Physiotherapy for Huntington Disease: Case Study
Source: JMIR Rehabil Assist Technol. 2020 Sep 14;7(2):e18589. doi: 10.2196/18589 (PMC7522730; doi:10.2196/18589)
Supplement: Multimedia Appendix 2 [file rehab_v7i2e18589_app2.xls]

## Sheet: With Cue
Right_Stride_Time_in_ms	Left_Stride_Time_in_ms
1865	1843
1827	1907
1634	1781
1999	1734
1796	1855
1767	1761
1777	1735
1889	1818
1638	2018
1910	1882
1842	1840
1897	1734
1814	1688
1406	1782
1760	1685
1743	1589
1499	1537
1737	1881
1922	1796
1857	1922
1615	1956
2277	1892
1838	1824
1751	1844
1955	1886
1512	1744
2051	1755
1868	1822
1849	1885
1902	1855
1840	1856
1997	1947
1591	1946
2173	1853
1766	1845
1831	1772
1696	1871
1830	1759
1793	1782
1763	1757
1802	1828
1819	1880
1649	1952
1949	1841
2133	1883
1819	1977
2002	1845
1538	1779
2051	1778
1729	1802
1685	1599
1715	1746
1434	1738
1805	1951
1858	1868
2005	1932
2044	2012
1926	1916
1776	1787
1839	1747
1603	1658
1763	1734
1799	1800
1763	1773
1705	1686
1730	1687
1532	1693
1732	1628
1733	1662
