# Supplementary material for: Rhythmic Haptic Cueing Using Wearable Devices as Physiotherapy for Huntington Disease: Case Study
Source: JMIR Rehabil Assist Technol. 2020 Sep 14;7(2):e18589. doi: 10.2196/18589 (PMC7522730; doi:10.2196/18589)
Supplement: Multimedia Appendix 3 [file rehab_v7i2e18589_app3.xls]

## Sheet: After Cue
Right_Stride_Time_in_ms	Left_Stride_Time_in_ms
1827	1717
1731	1798
1691	1738
1721	1768
1661	1579
1714	1673
1727	1742
1735	1752
1679	1655
1590	1738
1578	1647
1562	1441
1634	1588
1313	1533
1286	1407
1825	1904
1842	1802
1844	1841
1797	1779
1815	1837
1831	1850
1787	1827
1820	1778
1766	1757
1772	1866
1654	1664
1661	1629
1732	1656
1744	1766
1461	1724
1969	1952
2105	1979
1905	2021
1979	1993
1846	1828
1795	1920
1725	1735
1835	1749
1823	1815
1731	1740
1650	1766
1722	1684
1826	1818
1830	1818
1971	1985
1979	2020
2042	1960
2063	2058
2065	2094
1983	2038
1906	1884
1927	1877
1882	1971
2019	1951
1656	1819
1812	1766
1811	1740
